# Supplementary material for: A Pilot Study on the 1H-NMR Serum Metabolic Profile of Takotsubo Patients Reveals Systemic Response to Oxidative Stress
Source: Antioxidants (Basel). 2021 Dec 13;10(12):1982. doi: 10.3390/antiox10121982 (PMC8750825; doi:10.3390/antiox10121982)
Supplement: Supplementary file 1 [file antioxidants-10-01982-s001.zip]

Archive with 1 entries (1 files):
- antioxidants-1508944-supplementary.pdf
